# Supplementary material for: Effect of Alkaline Conditions on Forming an Effective G4.0 PAMAM Complex with Doxorubicin
Source: Pharmaceutics. 2023 Mar 8;15(3):875. doi: 10.3390/pharmaceutics15030875 (PMC10057121; doi:10.3390/pharmaceutics15030875)
Supplement: Supplementary file 1 [file pharmaceutics-15-00875-s001.zip]

Archive with 1 entries (1 files):
- pharmaceutics-2209178-supplementary.pdf
